# Supplementary material for: Gut Microbiota Composition in Undernourished Children Associated with Diet and Sociodemographic Factors: A Case–Control Study in Indonesia
Source: Microorganisms. 2022 Aug 30;10(9):1748. doi: 10.3390/microorganisms10091748 (PMC9502830; doi:10.3390/microorganisms10091748)
Supplement: Supplementary file 1 [file microorganisms-10-01748-s001.zip]

Archive with 1 entries (1 files):
- microorganisms-1847462-supplementary.pdf
